# Supplementary material for: Quality of Life After Pancreatic Surgery for Neuroendocrine Tumors of the Pancreas: Observational Study of Long-Term Outcomes
Source: Cancers (Basel). 2025 Oct 1;17(19):3205. doi: 10.3390/cancers17193205 (PMC12524290; doi:10.3390/cancers17193205)
Supplement: Supplementary file 1 [file cancers-17-03205-s001.zip]

Archive with 1 entries (1 files):
- cancers-3827581-supplementary.pdf
